# Supplementary material for: Replicate Aptima Assay for Quantifying Residual Plasma Viremia in Individuals on Antiretroviral Therapy
Source: J Clin Microbiol. 2020 Nov 18;58(12):e01400-20. doi: 10.1128/JCM.01400-20 (PMC7685884; doi:10.1128/JCM.01400-20)
Supplement: Supplemental file 2 [file JCM.01400-20-s0002.xlsx]

## Sheet: Copy_number_estimation
reps	pos	copiesPermL	lowCI	uppCI	effectiveVolume	effectiveCopies
2	0	0	0	5.06919	0.59181	0
2	1	2.21807	0.268483	18.3246	0.388429	0.861563
3	0	0	0	3.3841	0.8865	0
3	1	1.29749	0.160968	10.4585	0.679784	0.882012
3	2	3.51556	0.704725	17.5376	0.423065	1.48731
4	0	0	0	2.53899	1.18157	0
4	1	0.920583	0.114933	7.37363	0.963935	0.887381
4	2	2.21807	0.46219	10.6446	0.704067	1.56167
4	3	4.43614	1.09386	17.9907	0.441781	1.9598
5	0	0	0	2.03149	1.47675	0
5	1	0.714059	0.0893764	5.70487	1.24578	0.88956
5	2	1.63464	0.344566	7.75485	0.969552	1.58487
5	3	2.93213	0.756996	11.3572	0.714514	2.09505
5	4	5.1502	1.4269	18.5889	0.452768	2.33185
6	0	0	0	1.69303	1.77197	0
6	1	0.583429	0.0731194	4.65526	1.52659	0.890657
6	2	1.29749	0.27488	6.12441	1.22944	1.59519
6	3	2.21807	0.581222	8.46465	0.965621	2.14182
6	4	3.51556	1.0238	12.0718	0.717986	2.52412
6	5	5.73363	1.71396	19.1805	0.45949	2.63455
7	0	0	0	1.45123	2.06721	0
7	1	0.493282	0.0618668	3.93308	1.80685	0.891285
7	2	1.07671	0.228716	5.06876	1.48664	1.60068
7	3	1.79077	0.472483	6.78725	1.20838	2.16393
7	4	2.71135	0.803159	9.15315	0.957182	2.59526
7	5	4.00884	1.26237	12.7306	0.717707	2.87717
7	6	6.22691	1.96476	19.735	0.463655	2.88714
8	0	0	0	1.26986	2.36246	0
8	1	0.4273	0.0536161	3.40543	2.08677	0.891679
8	2	0.920583	0.195861	4.3269	1.74234	1.60396
8	3	1.50401	0.398321	5.67897	1.44694	2.17621
8	4	2.21807	0.662419	7.42709	1.1859	2.6304
8	5	3.13865	1.00675	9.78507	0.946672	2.97127
8	6	4.43614	1.47626	13.3305	0.715333	3.17332
8	7	6.65421	2.18679	20.2482	0.466197	3.10217
9	0	0	0	1.12878	2.65773	0
9	1	0.376906	0.0473072	3.00288	2.36649	0.891942
9	2	0.804206	0.171276	3.77606	1.9971	1.60608
9	3	1.29749	0.344417	4.88791	1.68307	2.18377
9	4	1.88092	0.56432	6.26923	1.40918	2.65055
9	5	2.59498	0.839956	8.01697	1.16352	3.0193
9	6	3.51556	1.19282	10.3613	0.935326	3.2882
9	7	4.81305	1.66926	13.8777	0.711773	3.4258
9	8	7.03112	2.38564	20.7226	0.467662	3.28819
10	0	0	0	1.01592	2.95299	0
10	1	0.337154	0.0423268	2.68559	2.64605	0.892126
10	2	0.714059	0.152182	3.35046	2.25124	1.60752
10	3	1.14136	0.303431	4.29324	1.91767	2.18875
10	4	1.63464	0.491841	5.43276	1.62925	2.66324
10	5	2.21807	0.721724	6.81679	1.37395	3.04752
10	6	2.93213	1.00461	8.55796	1.14194	3.34831
10	7	3.85271	1.36322	10.8885	0.923794	3.55911
10	8	5.1502	1.84464	14.3793	0.707549	3.64402
10	9	7.36827	2.56548	21.1623	0.468393	3.45125
11	0	0	0	0.923571	3.24826	0
11	1	0.304993	0.0382952	2.42904	2.92551	0.89226
11	2	0.642146	0.136924	3.01154	2.50496	1.60855
11	3	1.01905	0.271199	3.82917	2.15124	2.19222
11	4	1.44635	0.436023	4.79776	1.84724	2.67177
11	5	1.93963	0.633225	5.94131	1.58051	3.06562
11	6	2.52306	0.869405	7.32208	1.34135	3.38431
11	7	3.23712	1.15718	9.05558	1.12145	3.63026
11	8	4.15771	1.51991	11.3734	0.912419	3.79357
11	9	5.45519	2.00509	14.8418	0.702973	3.83486
11	10	7.67326	2.72951	21.5713	0.468609	3.59576
12	0	0	0	0.846612	3.54354	0
12	1	0.278436	0.0349649	2.21728	3.2049	0.892361
12	2	0.583429	0.124449	2.73517	2.75837	1.60931
12	3	0.920583	0.245179	3.45654	2.38407	2.19473
12	4	1.29749	0.391674	4.29816	2.06382	2.67779
12	5	1.72479	0.564353	5.27134	1.78455	3.07798
12	6	2.21807	0.767123	6.41337	1.53637	3.40777
12	7	2.8015	1.00756	7.78948	1.31128	3.67354
12	8	3.51556	1.29884	9.51554	1.10214	3.87464
12	9	4.43614	1.66466	11.8219	0.901378	3.99864
12	10	5.73363	2.1528	15.2706	0.698236	4.00343
12	11	7.9517	2.8802	21.9532	0.468458	3.72504
13	0	0	0	0.781492	3.83881	0
13	1	0.256137	0.0321675	2.03951	3.48423	0.892438
13	2	0.534573	0.114059	2.50544	3.01154	1.60989
13	3	0.839566	0.223728	3.15057	2.61636	2.1966
13	4	1.17672	0.355568	3.89425	2.27938	2.6822
13	5	1.55363	0.509161	4.74064	1.98684	3.08681
13	6	1.98093	0.686833	5.71328	1.72848	3.42399
13	7	2.47421	0.893378	6.85231	1.49628	3.7021
13	8	3.05764	1.13686	8.22364	1.28354	3.92458
13	9	3.7717	1.43075	9.94284	1.08401	4.08857
13	10	4.69228	1.79897	12.2389	0.89076	4.17969
13	11	5.98977	2.28953	15.6702	0.693455	4.15363
13	12	8.20784	3.0195	22.3112	0.468042	3.84161
14	0	0	0	0.725674	4.13409	0
14	1	0.237146	0.0297845	1.88816	3.76351	0.892499
14	2	0.493282	0.105272	2.31142	3.26454	1.61034
14	3	0.771719	0.205737	2.89471	2.84824	2.19804
14	4	1.07671	0.32559	3.56064	2.49419	2.68553
14	5	1.41386	0.463906	4.3091	2.18787	3.09335
14	6	1.79077	0.622024	5.15552	1.91856	3.4357
14	7	2.21807	0.803086	6.12617	1.67806	3.72206
14	8	2.71135	1.01233	7.26193	1.45975	3.9579
14	9	3.29478	1.25808	8.62873	1.25792	4.14456
14	10	4.00884	1.55399	10.3417	1.06702	4.2775
14	11	4.92942	1.92415	12.6285	0.8806	4.34085
14	12	6.22691	2.41674	16.0441	0.688704	4.2885
14	13	8.44498	3.14896	22.648	0.467434	3.94747
15	0	0	0	0.677298	4.42936	0
15	1	0.220777	0.0277303	1.75774	4.04276	0.892548
15	2	0.457923	0.0977425	2.14536	3.51739	1.61069
15	3	0.714059	0.19043	2.67752	3.07981	2.19917
15	4	0.992496	0.300296	3.28026	2.70843	2.6881
15	5	1.29749	0.426103	3.95087	2.38795	3.09833
15	6	1.63464	0.568557	4.69972	2.10716	3.44445
15	7	2.01155	0.729753	5.54478	1.85757	3.7366
15	8	2.43885	0.913235	6.51309	1.63249	3.98139
15	9	2.93213	1.12448	7.64566	1.42635	4.18226
15	10	3.51556	1.37198	9.00827	1.23421	4.33894
15	11	4.22962	1.66951	10.7155	1.05108	4.44565
15	12	5.1502	2.04128	12.9941	0.870907	4.48535
15	13	6.44769	2.5356	16.3956	0.684029	4.41041
15	14	8.66576	3.26986	22.966	0.466684	4.04417
16	0	0	0	0.634969	4.72464	0
16	1	0.206523	0.0259412	1.64418	4.32197	0.892588
16	2	0.4273	0.0912188	2.00162	3.77014	1.61098
16	3	0.664446	0.177247	2.49081	3.31114	2.20007
16	4	0.920583	0.278663	3.0412	2.92222	2.69014
16	5	1.19902	0.39404	3.64848	2.5873	3.10222
16	6	1.50401	0.523659	4.3197	2.29464	3.45117
16	7	1.84117	0.668932	5.06761	2.03542	3.74754
16	8	2.21807	0.832328	5.91094	1.80276	3.99864
16	9	2.64537	1.01761	6.87689	1.59109	4.20903
16	10	3.13865	1.2304	8.00648	1.3957	4.38062
16	11	3.72208	1.47929	9.36526	1.21222	4.51199
16	12	4.43614	1.77814	11.0674	1.03612	4.59635
16	13	5.35672	2.15127	13.3384	0.861672	4.61574
16	14	6.65421	2.64712	16.7271	0.679458	4.52126
16	15	8.87228	3.38322	23.267	0.465832	4.13299
17	0	0	0	0.597619	5.01992	0
17	1	0.193999	0.0243689	1.54441	4.60117	0.892621
17	2	0.400522	0.0855119	1.87597	4.02279	1.61122
17	3	0.621299	0.165773	2.32856	3.54226	2.2008
17	4	0.858445	0.259949	2.8349	3.13564	2.69178
17	5	1.11458	0.366493	3.38967	2.78607	3.10531
17	6	1.39302	0.485405	3.99769	2.48126	3.45644
17	7	1.69801	0.617626	4.66826	2.212	3.75601
17	8	2.03516	0.764914	5.41485	1.9712	4.01171
17	9	2.41207	0.929943	6.25638	1.75319	4.22883
17	10	2.83937	1.11661	7.22011	1.55331	4.41043
17	11	3.33265	1.33062	8.34694	1.36747	4.55729
17	12	3.91608	1.58064	9.70222	1.19177	4.66709
17	13	4.63014	1.88061	11.3996	1.02206	4.73226
17	14	5.55072	2.25491	13.6638	0.852877	4.73408
17	15	6.84821	2.75211	17.0407	0.675007	4.62259
17	16	9.06628	3.48992	23.5528	0.464905	4.21496
18	0	0	0	0.564419	5.3152	0
18	1	0.182907	0.0229763	1.45606	4.88034	0.892648
18	2	0.376906	0.0804772	1.76519	4.27537	1.61141
18	3	0.583429	0.155697	2.18623	3.77322	2.2014
18	4	0.804206	0.243597	2.65499	3.34879	2.69311
18	5	1.04135	0.342567	3.16555	2.9844	3.10781
18	6	1.29749	0.452408	3.72115	2.6672	3.46066
18	7	1.57592	0.573734	4.32873	2.38761	3.76269
18	8	1.88092	0.707816	4.99826	2.13825	4.02188
18	9	2.21807	0.856601	5.74344	1.91334	4.24392
18	10	2.59498	1.02288	6.58325	1.70815	4.4326
18	11	3.02228	1.21064	7.5449	1.51868	4.58988
18	12	3.51556	1.42564	8.6692	1.34137	4.71567
18	13	4.09899	1.67661	10.0213	1.17271	4.80693
18	14	4.81305	1.97752	11.7144	1.00882	4.85551
18	15	5.73363	2.35285	13.9722	0.8445	4.84205
18	16	7.03112	2.85128	17.3384	0.670684	4.71566
18	17	9.24919	3.59068	23.8249	0.463925	4.29093
19	0	0	0	0.534714	5.61048	0
19	1	0.173015	0.0217343	1.37728	5.1595	0.892671
19	2	0.355922	0.0760027	1.66679	4.52788	1.61157
19	3	0.549921	0.146777	2.06036	4.00404	2.2019
19	4	0.756444	0.229185	2.4967	3.56169	2.69422
19	5	0.977221	0.321589	2.96951	3.18235	3.10986
19	6	1.21437	0.423646	3.48094	2.85259	3.46409
19	7	1.4705	0.53574	4.03625	2.56243	3.76806
19	8	1.74894	0.658795	4.64301	2.30422	4.02995
19	9	2.05393	0.79426	5.31141	2.07198	4.25572
19	10	2.39109	0.944193	6.05521	1.86091	4.44959
19	11	2.76799	1.11146	6.89341	1.667	4.61424
19	12	3.19529	1.3001	7.85314	1.48681	4.75079
19	13	3.68857	1.51593	8.9751	1.31717	4.85847
19	14	4.272	1.76769	10.3242	1.15489	4.93371
19	15	4.98606	2.06944	12.0133	0.996347	4.96785
19	16	5.90665	2.44568	14.2653	0.836518	4.94101
19	17	7.20413	2.94522	17.6216	0.666495	4.80152
19	18	9.4222	3.68611	24.0844	0.462907	4.3616
20	0	0	0	0.507979	5.90576	0
20	1	0.164139	0.0206197	1.30659	5.43864	0.89269
20	2	0.337154	0.0719997	1.57879	4.78034	1.61171
20	3	0.520061	0.138825	1.94824	4.23475	2.20233
20	4	0.714059	0.216388	2.35632	3.7744	2.69514
20	5	0.920583	0.303042	2.79655	3.37999	3.11156
20	6	1.14136	0.398348	3.27026	3.03754	3.46692
20	7	1.37851	0.502518	3.78151	2.73662	3.77245
20	8	1.63464	0.616227	4.33615	2.46933	4.03646
20	9	1.91308	0.740567	4.94198	2.22946	4.26512
20	10	2.21807	0.877091	5.60927	2.01208	4.46293
20	11	2.55522	1.02793	6.35178	1.81315	4.633
20	12	2.93213	1.196	7.18847	1.62925	4.77717
20	13	3.35943	1.38536	8.14643	1.45736	4.8959
20	14	3.85271	1.60188	9.26623	1.29465	4.98792
20	15	4.43614	1.85434	10.6126	1.1382	5.0492
20	16	5.1502	2.15681	12.2981	0.984565	5.07071
20	17	6.07078	2.53388	14.5447	0.828906	5.03211
20	18	7.36827	3.03444	17.8918	0.662438	4.88102
20	19	9.58634	3.77674	24.3326	0.461864	4.42758
21	0	0	0	0.48379	6.20104	0
21	1	0.156129	0.0196139	1.2428	5.71777	0.892707
21	2	0.320267	0.0683974	1.49963	5.03276	1.61183
21	3	0.493282	0.131691	1.84772	4.46536	2.20268
21	4	0.676189	0.204947	2.23097	3.98694	2.69592
21	5	0.870188	0.286526	2.64279	3.57738	3.11299
21	6	1.07671	0.375919	3.08393	3.22211	3.46928
21	7	1.29749	0.473214	3.55754	2.9103	3.77608
21	8	1.53463	0.5789	4.06824	2.63373	4.04181
21	9	1.79077	0.693809	4.62211	2.38599	4.27276
21	10	2.06921	0.819133	5.22701	2.16199	4.47361
21	11	2.3742	0.95649	5.89324	1.95762	4.64779
21	12	2.71135	1.10806	6.63454	1.76943	4.79756
21	13	3.08826	1.27678	7.46984	1.59447	4.92413
21	14	3.51556	1.46676	8.42616	1.43006	5.02746
21	15	4.00884	1.68387	9.54397	1.27364	5.10583
21	16	4.59227	1.93693	10.8878	1.12252	5.1549
21	17	5.30633	2.24005	12.5698	0.973419	5.16528
21	18	6.22691	2.61787	14.8115	0.82164	5.11628
21	19	7.5244	3.11938	18.15	0.658512	4.95491
21	20	9.74247	3.86302	24.5703	0.460805	4.48938
22	0	0	0	0.4618	6.49632	0
22	1	0.148864	0.0187016	1.18495	5.99689	0.892722
22	2	0.304993	0.0651385	1.42804	5.28514	1.61193
22	3	0.469131	0.125254	1.75709	4.69589	2.20299
22	4	0.642146	0.194658	2.11834	4.19934	2.69659
22	5	0.825053	0.271723	2.50517	3.77455	3.1142
22	6	1.01905	0.355895	2.9179	3.40637	3.47127
22	7	1.22558	0.447168	3.359	3.08355	3.77913
22	8	1.44635	0.54589	3.83216	2.79756	4.04625
22	9	1.6835	0.652702	4.3422	2.54176	4.27904
22	10	1.93963	0.768531	4.89529	2.31091	4.48231
22	11	2.21807	0.894629	5.49931	2.10078	4.65967
22	12	2.52306	1.03266	6.16454	1.90788	4.8137
22	13	2.86022	1.18482	6.90472	1.72925	4.94603
22	14	3.23712	1.35409	7.73873	1.5623	5.05737
22	15	3.66442	1.5446	8.69353	1.40466	5.14728
22	16	4.15771	1.76223	9.80948	1.25399	5.21371
22	17	4.74113	2.01582	11.151	1.10776	5.25202
22	18	5.45519	2.31953	12.8298	0.962857	5.25257
22	19	6.37578	2.69803	15.0668	0.814698	5.19434
22	20	7.67326	3.20042	18.3973	0.654714	5.0238
22	21	9.89134	3.94534	24.7985	0.459737	4.54741
23	0	0	0	0.441722	6.79161	0
23	1	0.142246	0.0178704	1.13226	6.276	0.892734
23	2	0.29111	0.0621761	1.36298	5.53749	1.61202
23	3	0.447238	0.119419	1.67496	4.92636	2.20325
23	4	0.611377	0.185354	2.01658	4.41162	2.69716
23	5	0.784392	0.25838	2.38127	3.97154	3.11524
23	6	0.967299	0.337908	2.769	3.59037	3.47296
23	7	1.1613	0.423861	3.18173	3.25644	3.7817
23	8	1.36782	0.516482	3.62246	2.9609	4.04999
23	9	1.5886	0.616266	4.09506	2.69689	4.28428
23	10	1.82574	0.723941	4.60444	2.459	4.4895
23	11	2.08188	0.840492	5.15677	2.24287	4.66939
23	12	2.36032	0.967211	5.75996	2.04494	4.82671
23	13	2.66531	1.10579	6.42427	1.86223	4.96342
23	14	3.00246	1.25845	7.1634	1.69217	5.08066
23	15	3.37937	1.42819	7.99621	1.53246	5.17874
23	16	3.80667	1.61915	8.94959	1.38097	5.25689
23	17	4.29995	1.83723	10.0638	1.23555	5.3128
23	18	4.88338	2.09131	11.4031	1.09383	5.3416
23	19	5.59744	2.39555	13.079	0.952831	5.33341
23	20	6.51802	2.77468	15.3115	0.80806	5.26695
23	21	7.81551	3.2779	18.6346	0.651041	5.08821
23	22	10.0336	4.02405	25.0178	0.458667	4.60207
24	0	0	0	0.423317	7.08689	0
24	1	0.136191	0.0171099	1.08405	6.55511	0.892745
24	2	0.278436	0.0594715	1.3036	5.78981	1.61209
24	3	0.4273	0.114103	1.60018	5.15676	2.20348
24	4	0.583429	0.176901	1.92419	4.6238	2.69766
24	5	0.747568	0.246289	2.26911	4.16837	3.11614
24	6	0.920583	0.321659	2.63469	3.77414	3.47441
24	7	1.10349	0.402879	3.02247	3.42903	3.7839
24	8	1.29749	0.490111	3.43488	3.12385	4.05315
24	9	1.50401	0.583737	3.87512	2.8515	4.28869
24	10	1.72479	0.684334	4.34714	2.60641	4.49551
24	11	1.96193	0.792686	4.85588	2.38409	4.67743
24	12	2.21807	0.909817	5.40751	2.1809	4.83738
24	13	2.49651	1.03704	6.00992	1.99378	4.97749
24	14	2.8015	1.17608	6.67337	1.82017	5.09922
24	15	3.13865	1.32916	7.41153	1.65782	5.20331
24	16	3.51556	1.49931	8.24322	1.50467	5.28976
24	17	3.94286	1.69067	9.19528	1.3588	5.35756
24	18	4.43614	1.90915	10.3079	1.21821	5.40416
24	19	5.01957	2.16366	11.6451	1.08067	5.42451
24	20	5.73363	2.46839	13.3182	0.9433	5.40853
24	21	6.65421	2.84811	15.5467	0.801704	5.33471
24	22	7.9517	3.35211	18.8626	0.647486	5.14862
24	23	10.1698	4.09943	25.2289	0.457597	4.65366
25	0	0	0	0.406385	7.38217	0
25	1	0.13063	0.0164115	1.03978	6.83421	0.892755
25	2	0.266821	0.0569924	1.24918	6.0421	1.61216
25	3	0.409067	0.109241	1.53181	5.38711	2.20369
25	4	0.557931	0.169185	1.83992	4.83589	2.69809
25	5	0.714059	0.235282	2.1671	4.36506	3.11691
25	6	0.878198	0.306908	2.51291	3.95773	3.47567
25	7	1.05121	0.38389	2.87856	3.60135	3.78579
25	8	1.23412	0.466326	3.26606	3.28644	4.05586
25	9	1.42812	0.554511	3.67806	3.00567	4.29245
25	10	1.63464	0.648905	4.11779	2.75326	4.50059
25	11	1.85542	0.75014	4.58925	2.5246	4.68418
25	12	2.09256	0.859036	5.09737	2.31594	4.84625
25	13	2.3487	0.97664	5.64834	2.12418	4.98906
25	14	2.62714	1.10429	6.25003	1.94671	5.11427
25	15	2.93213	1.24371	6.91268	1.78128	5.22293
25	16	3.26928	1.39716	7.64994	1.62589	5.31551
25	17	3.64619	1.56766	8.48059	1.47873	5.39172
25	18	4.07349	1.75937	9.4314	1.338	5.45035
25	19	4.56677	1.97822	10.5425	1.20187	5.48868
25	20	5.1502	2.23313	11.8778	1.06821	5.50149
25	21	5.86426	2.5383	13.5483	0.934225	5.47854
25	22	6.78484	2.91857	15.7728	0.795613	5.39811
25	23	8.08233	3.42332	19.0821	0.644047	5.2054
25	24	10.3004	4.17177	25.4324	0.456533	4.70247
26	0	0	0	0.390755	7.67745	0
26	1	0.125506	0.0157679	0.998979	7.1133	0.892763
26	2	0.256137	0.0547118	1.19912	6.29437	1.61222
26	3	0.392327	0.104776	1.46905	5.61741	2.20386
26	4	0.534573	0.162116	1.76274	5.0479	2.69847
26	5	0.683437	0.225219	2.07392	4.56164	3.11759
26	6	0.839566	0.293455	2.40197	4.14114	3.47676
26	7	1.0037	0.36662	2.74786	3.77345	3.78743
26	8	1.17672	0.444762	3.11328	3.44874	4.0582
26	9	1.35963	0.528104	3.50042	3.15945	4.29567
26	10	1.55363	0.617018	3.91196	2.89962	4.50492
26	11	1.76015	0.712016	4.3512	2.66449	4.6899
26	12	1.98093	0.813762	4.82213	2.45022	4.8537
26	13	2.21807	0.923102	5.32968	2.25362	4.99869
26	14	2.47421	1.0411	5.88003	2.07204	5.12667
26	15	2.75264	1.16911	6.48105	1.90322	5.2389
26	16	3.05764	1.30886	7.14295	1.74518	5.33612
26	17	3.39479	1.46263	7.87936	1.59614	5.41855
26	18	3.7717	1.63344	8.70903	1.45444	5.4857
26	19	4.199	1.82546	9.65869	1.31845	5.53617
26	20	4.69228	2.04465	10.7684	1.18644	5.56712
26	21	5.27571	2.29991	12.1018	1.05638	5.57317
26	22	5.98977	2.6055	13.7698	0.925572	5.54396
26	23	6.91035	2.98629	15.9907	0.789769	5.45758
26	24	8.20784	3.49174	19.2937	0.640717	5.25891
26	25	10.4259	4.24128	25.6289	0.455476	4.74875
27	0	0	0	0.376282	7.97273	0
27	1	0.120769	0.0151729	0.961264	7.39238	0.892771
27	2	0.246275	0.0526067	1.15292	6.54663	1.61227
27	3	0.376906	0.100662	1.41124	5.84767	2.20402
27	4	0.513096	0.155614	1.6918	5.25984	2.6988
27	5	0.655342	0.215984	1.98845	4.75811	3.11819
27	6	0.804206	0.281137	2.30047	4.32441	3.47772
27	7	0.960335	0.350845	2.62863	3.94535	3.78886
27	8	1.12447	0.425118	2.97433	3.61079	4.06024
27	9	1.29749	0.504123	3.33941	3.31291	4.29846
27	10	1.4804	0.588159	3.72615	3.04557	4.50865
27	11	1.67439	0.677646	4.13726	2.80388	4.69479
27	12	1.88092	0.773127	4.57603	2.58386	4.86003
27	13	2.10169	0.875291	5.04646	2.38227	5.00681
27	14	2.33884	0.985	5.55348	2.1964	5.13703
27	15	2.59498	1.10333	6.10326	2.02394	5.25208
27	16	2.87341	1.23164	6.70364	1.86292	5.35293
27	17	3.17841	1.37169	7.36484	1.71157	5.44007
27	18	3.51556	1.52573	8.10046	1.56832	5.51351
27	19	3.89247	1.69682	8.92921	1.43164	5.5726
27	20	4.31977	1.88913	9.87777	1.30002	5.61579
27	21	4.81305	2.10861	10.9861	1.17184	5.64013
27	22	5.39648	2.36421	12.3178	1.04515	5.64011
27	23	6.11054	2.67019	13.9835	0.917309	5.60525
27	24	7.03112	3.05147	16.2009	0.784157	5.5135
27	25	8.32861	3.55759	19.498	0.637493	5.30943
27	26	10.5467	4.30819	25.8188	0.454428	4.79271
28	0	0	0	0.362844	8.26802	0
28	1	0.116376	0.0146212	0.926294	7.67147	0.892778
28	2	0.237146	0.0506576	1.11016	6.79886	1.61232
28	3	0.362652	0.0968592	1.35781	6.07789	2.20416
28	4	0.493282	0.149615	1.62636	5.47172	2.6991
28	5	0.629473	0.207478	1.90978	4.95449	3.11872
28	6	0.771719	0.269814	2.20726	4.50755	3.47856
28	7	0.920583	0.336379	2.5194	4.11708	3.79011
28	8	1.07671	0.407148	2.84739	3.77261	4.06201
28	9	1.24085	0.482246	3.19279	3.46609	4.30089
28	10	1.41386	0.561913	3.55752	3.19117	4.51188
28	11	1.59677	0.646494	3.94386	2.94282	4.69901
28	12	1.79077	0.736438	4.35455	2.71696	4.86545
28	13	1.99729	0.832314	4.79288	2.51026	5.01372
28	14	2.21807	0.934825	5.26285	2.31993	5.14577
28	15	2.45522	1.04484	5.76937	2.14364	5.26311
28	16	2.71135	1.16346	6.31861	1.97939	5.36684
28	17	2.98979	1.29204	6.91841	1.82543	5.45766
28	18	3.29478	1.43233	7.57895	1.68019	5.53587
28	19	3.63194	1.58663	8.31382	1.54224	5.60132
28	20	4.00884	1.75797	9.1417	1.41018	5.6532
28	21	4.43614	1.95053	10.0892	1.28262	5.68988
28	22	4.92942	2.17029	11.1963	1.158	5.70826
28	23	5.51285	2.4262	12.5264	1.03445	5.70276
28	24	6.22691	2.73255	14.1898	0.909408	5.66281
28	25	7.1475	3.11429	16.404	0.778763	5.5662
28	26	8.44498	3.62105	19.6953	0.634369	5.35723
28	27	10.6631	4.37267	26.0026	0.453392	4.83454
29	0	0	0	0.350332	8.5633	0
29	1	0.112292	0.0141081	0.893779	7.95054	0.892784
29	2	0.228669	0.0488478	1.07045	7.05108	1.61236
29	3	0.349438	0.0933334	1.30829	6.30809	2.20428
29	4	0.474944	0.144061	1.56581	5.68354	2.69936
29	5	0.605574	0.199617	1.83712	5.15079	3.11919
29	6	0.741765	0.259371	2.12135	4.69058	3.47931
29	7	0.884011	0.323063	2.41896	4.28866	3.79122
29	8	1.03287	0.390645	2.73095	3.93424	4.06358
29	9	1.189	0.462204	3.05867	3.61901	4.30302
29	10	1.35314	0.537935	3.40375	3.33646	4.5147
29	11	1.52616	0.618121	3.76812	3.08138	4.70267
29	12	1.70906	0.703138	4.15409	2.8496	4.87014
29	13	1.90306	0.793457	4.56439	2.63767	5.01966
29	14	2.10959	0.889659	5.00231	2.44277	5.15323
29	15	2.33036	0.992461	5.47184	2.2625	5.27245
29	16	2.56751	1.10274	5.9779	2.09483	5.3785
29	17	2.82365	1.2216	6.52664	1.93801	5.47224
29	18	3.10208	1.35042	7.12588	1.79047	5.55418
29	19	3.40707	1.49094	7.78581	1.65082	5.62445
29	20	3.74423	1.64546	8.51998	1.51774	5.68275
29	21	4.12113	1.81702	9.34704	1.38995	5.72819
29	22	4.54843	2.00982	10.2936	1.26615	5.75899
29	23	5.04172	2.22984	11.3994	1.14485	5.772
29	24	5.62515	2.48604	12.728	1.02425	5.76156
29	25	6.3392	2.79273	14.3893	0.901845	5.71698
29	26	7.25979	3.1749	16.6003	0.773571	5.61596
29	27	8.55728	3.68228	19.8863	0.631341	5.40256
29	28	10.7753	4.43489	26.1806	0.452367	4.87441
30	0	0	0	0.338655	8.85858	0
30	1	0.108485	0.0136299	0.86347	8.22962	0.89279
30	2	0.220777	0.0471629	1.03349	7.30329	1.6124
30	3	0.337154	0.0900554	1.26225	6.53825	2.20439
30	4	0.457923	0.138906	1.50961	5.89532	2.6996
30	5	0.583429	0.192332	1.76981	5.34702	3.11961
30	6	0.714059	0.249708	2.04191	4.87351	3.47997
30	7	0.85025	0.310766	2.32627	4.4601	3.7922
30	8	0.992496	0.375435	2.62375	4.0957	4.06496
30	9	1.14136	0.443775	2.9355	3.77173	4.3049
30	10	1.29749	0.51594	3.26293	3.48148	4.51718
30	11	1.46163	0.592167	3.60768	3.21961	4.70587
30	12	1.63464	0.67277	3.97172	2.98183	4.87422
30	13	1.81755	0.758142	4.35734	2.7646	5.02479
30	14	2.01155	0.84877	4.76728	2.56502	5.15965
30	15	2.21807	0.945248	5.20481	2.38064	5.28042
30	16	2.43885	1.0483	5.67394	2.2094	5.38839
30	17	2.67599	1.15881	6.17957	2.04952	5.4845
30	18	2.93213	1.27788	6.72783	1.89944	5.56939
30	19	3.21057	1.4069	7.32655	1.75777	5.64343
30	20	3.51556	1.54762	7.9859	1.62324	5.70661
30	21	3.85271	1.70234	8.7194	1.49466	5.7585
30	22	4.22962	1.87411	9.54568	1.37084	5.79813
30	23	4.65692	2.06713	10.4913	1.25053	5.82363
30	24	5.1502	2.28739	11.596	1.13234	5.83179
30	25	5.73363	2.54386	12.9231	1.01451	5.81685
30	26	6.44769	2.85088	14.5824	0.894595	5.76807
30	27	7.36827	3.23347	16.7905	0.768572	5.66305
30	28	8.66576	3.74143	20.0713	0.628404	5.4456
30	29	10.8838	4.495	26.3532	0.451355	4.91248
31	0	0	0	0.32773	9.15387	0
31	1	0.104927	0.013183	0.835149	8.50869	0.892795
31	2	0.213412	0.0455903	0.999002	7.55548	1.61243
31	3	0.325705	0.0869999	1.21935	6.76839	2.2045
31	4	0.442081	0.134106	1.45732	6.10705	2.69981
31	5	0.56285	0.18556	1.70727	5.54318	3.11998
31	6	0.688356	0.240741	1.96823	5.05635	3.48057
31	7	0.818987	0.299374	2.24048	4.63143	3.79308
31	8	0.955178	0.361372	2.52473	4.257	4.06619
31	9	1.09742	0.42677	2.82199	3.92425	4.30656
31	10	1.24629	0.495691	3.13347	3.62626	4.51936
31	11	1.40242	0.568332	3.4606	3.35756	4.70869
31	12	1.56655	0.644956	3.80505	3.11371	4.87779
31	13	1.73957	0.725898	4.16877	2.8911	5.02927
31	14	1.92248	0.811564	4.55406	2.68675	5.16522
31	15	2.11648	0.902452	4.96366	2.49816	5.2873
31	16	2.323	0.999164	5.40084	2.32323	5.39685
31	17	2.54378	1.10243	5.86958	2.16014	5.4949
31	18	2.78092	1.21314	6.3748	2.00732	5.5822
31	19	3.03706	1.3324	6.92262	1.86339	5.65923
31	20	3.31549	1.4616	7.52086	1.7271	5.7262
31	21	3.62049	1.60251	8.17964	1.5973	5.78301
31	22	3.95764	1.75741	8.91252	1.47288	5.82914
31	23	4.33455	1.92937	9.73806	1.35274	5.86352
31	24	4.76185	2.12259	10.6828	1.2357	5.88423
31	25	5.25513	2.34307	11.7864	1.12042	5.88797
31	26	5.83856	2.5998	13.1121	1.00521	5.86895
31	27	6.55262	2.90712	14.7695	0.887638	5.81635
31	28	7.4732	3.29011	16.9747	0.763752	5.70767
31	29	8.77069	3.79864	20.2506	0.625554	5.48654
31	30	10.9888	4.55314	26.5208	0.450358	4.94887
32	0	0	0	0.317489	9.44915	0
32	1	0.101596	0.0127645	0.808628	8.78775	0.892799
32	2	0.206523	0.0441193	0.966739	7.80766	1.61246
32	3	0.315008	0.0841451	1.17928	6.9985	2.20459
32	4	0.4273	0.129628	1.40853	6.31875	2.7
32	5	0.543677	0.17925	1.64901	5.73928	3.12032
32	6	0.664446	0.232398	1.89971	5.2391	3.4811
32	7	0.789952	0.28879	2.16082	4.80265	3.79387
32	8	0.920583	0.348329	2.43297	4.41817	4.06729
32	9	1.05677	0.411028	2.71701	4.0766	4.30804
32	10	1.19902	0.476985	3.01403	3.77084	4.52131
32	11	1.34788	0.546363	3.32524	3.49525	4.71118
32	12	1.50401	0.619385	3.65209	3.24528	4.88094
32	13	1.66815	0.696333	3.99626	3.01724	5.0332
32	14	1.84117	0.777554	4.35968	2.80805	5.17008
32	15	2.02407	0.863468	4.74467	2.61516	5.29327
32	16	2.21807	0.954577	5.15395	2.43642	5.40416
32	17	2.42459	1.05149	5.59079	2.27	5.50382
32	18	2.64537	1.15494	6.05918	2.11429	5.59309
32	19	2.88252	1.26583	6.56401	1.96791	5.67254
32	20	3.13865	1.38526	7.11141	1.82962	5.74254
32	21	3.41709	1.51462	7.70918	1.69828	5.80318
32	22	3.72208	1.65569	8.36745	1.57285	5.85426
32	23	4.05924	1.81076	9.09972	1.45229	5.89518
32	24	4.43614	1.98289	9.92457	1.33558	5.92481
32	25	4.86344	2.1763	10.8685	1.2216	5.94116
32	26	5.35672	2.39699	11.971	1.10905	5.94089
32	27	5.94015	2.65396	13.2954	0.996295	5.91814
32	28	6.65421	2.96158	14.951	0.880954	5.86205
32	29	7.5748	3.34495	17.1535	0.759101	5.75004
32	30	8.87228	3.85403	20.4247	0.622787	5.52554
32	31	11.0904	4.60944	26.6835	0.449374	4.98371
33	0	0	0	0.307868	9.74443	0
33	1	0.0984693	0.0123717	0.783739	9.06682	0.892804
33	2	0.200065	0.0427402	0.936496	8.05983	1.61249
33	3	0.304993	0.0814717	1.14175	7.2286	2.20467
33	4	0.413478	0.12544	1.36292	6.53041	2.70018
33	5	0.52577	0.173355	1.59461	5.93534	3.12062
33	6	0.642146	0.224614	1.83582	5.42179	3.48158
33	7	0.762915	0.278932	2.08667	4.97378	3.79457
33	8	0.888422	0.336199	2.34769	4.57922	4.06828
33	9	1.01905	0.396414	2.61965	4.2288	4.30936
33	10	1.15524	0.459652	2.90347	3.91523	4.52304
33	11	1.29749	0.526047	3.20024	3.63271	4.7134
33	12	1.44635	0.59579	3.51119	3.37659	4.88373
33	13	1.60248	0.669122	3.83778	3.14305	5.03667
33	14	1.76662	0.746338	4.18168	2.92895	5.17435
33	15	1.93963	0.827794	4.54483	2.7317	5.2985
33	16	2.12254	0.913917	4.92953	2.54908	5.41052
33	17	2.31654	1.00522	5.33851	2.37921	5.51154
33	18	2.52306	1.1023	5.77504	2.22049	5.60244
33	19	2.74384	1.20592	6.24309	2.07151	5.68388
33	20	2.98099	1.31696	6.74756	1.93101	5.75633
33	21	3.23712	1.43654	7.29457	1.7979	5.82002
33	22	3.51556	1.56606	7.89189	1.67113	5.87496
33	23	3.82055	1.70727	8.54966	1.54974	5.92086
33	24	4.15771	1.8625	9.28137	1.43278	5.95706
33	25	4.53461	2.03479	10.1055	1.31927	5.98237
33	26	4.96191	2.22838	11.0486	1.20815	5.99476
33	27	5.45519	2.44927	12.1502	1.09819	5.99082
33	28	6.03862	2.70647	13.4733	0.987754	5.96467
33	29	6.75268	3.01436	15.1271	0.874526	5.90539
33	30	7.67326	3.3981	17.327	0.754611	5.79033
33	31	8.97075	3.90771	20.5938	0.6201	5.56276
33	32	11.1888	4.664	26.8417	0.448404	5.01712
34	0	0	0	0.298813	10.0397	0
34	1	0.0955295	0.0120024	0.760337	9.34588	0.892807
34	2	0.193999	0.0414448	0.908089	8.312	1.61252
34	3	0.295595	0.078963	1.10655	7.45867	2.20474
34	4	0.400522	0.121513	1.32017	6.74203	2.70033
34	5	0.509007	0.167836	1.54369	6.13134	3.1209
34	6	0.621299	0.217337	1.77611	5.60441	3.48202
34	7	0.737676	0.269727	2.01747	5.14482	3.79521
34	8	0.858445	0.32489	2.26824	4.74016	4.06916
34	9	0.983951	0.38281	2.52909	4.38086	4.31055
34	10	1.11458	0.443543	2.80084	4.05945	4.52459
34	11	1.25077	0.507203	3.08443	3.76997	4.71538
34	12	1.39302	0.57395	3.38096	3.50765	4.88622
34	13	1.54188	0.64399	3.69167	3.26857	5.03975
34	14	1.69801	0.717578	4.01801	3.04952	5.17812
34	15	1.86215	0.795019	4.36166	2.84784	5.3031
34	16	2.03516	0.876674	4.72455	2.66125	5.41609
34	17	2.21807	0.962978	5.10898	2.48786	5.51826
34	18	2.41207	1.05444	5.51768	2.32603	5.61054
34	19	2.61859	1.15168	5.95392	2.17431	5.69364
34	20	2.83937	1.25544	6.42165	2.03147	5.76809
34	21	3.07652	1.36663	6.92578	1.89638	5.83425
34	22	3.33265	1.48634	7.47241	1.76804	5.89226
34	23	3.61109	1.61599	8.06932	1.6455	5.94204
34	24	3.91608	1.75735	8.72661	1.52787	5.98325
34	25	4.25324	1.91271	9.45777	1.41426	6.01517
34	26	4.63014	2.08516	10.2813	1.30375	6.03654
34	27	5.05744	2.27891	11.2236	1.19533	6.04531
34	28	5.55072	2.49999	12.3243	1.08779	6.03803
34	29	6.13415	2.7574	13.6461	0.979559	6.00876
34	30	6.84821	3.06557	15.2983	0.868337	5.94656
34	31	7.76879	3.44966	17.4957	0.750271	5.8287
34	32	9.06628	3.95977	20.7581	0.617488	5.59832
34	33	11.2844	4.71693	26.9957	0.447449	5.04918
35	0	0	0	0.290276	10.335	0
35	1	0.0927601	0.0116545	0.738292	9.62494	0.892811
35	2	0.18829	0.0402255	0.881355	8.56415	1.61254
35	3	0.286759	0.0766042	1.07345	7.68873	2.20481
35	4	0.388355	0.117826	1.28002	6.95363	2.70048
35	5	0.493282	0.162659	1.49594	6.32731	3.12115
35	6	0.601767	0.210517	1.72017	5.78697	3.48241
35	7	0.714059	0.261112	1.95273	5.31578	3.79578
35	8	0.830436	0.31432	2.19402	4.901	4.06996
35	9	0.951205	0.370113	2.44463	4.5328	4.31162
35	10	1.07671	0.428534	2.70529	4.20352	4.52598
35	11	1.20734	0.489674	2.97682	3.90706	4.71715
35	12	1.34353	0.553672	3.26019	3.6385	4.88844
35	13	1.48578	0.620705	3.5565	3.39384	5.04249
35	14	1.63464	0.690991	3.86699	3.16979	5.18148
35	15	1.79077	0.764794	4.1931	2.96362	5.30716
35	16	1.95491	0.842425	4.53651	2.77302	5.421
35	17	2.12792	0.924252	4.89916	2.59603	5.52416
35	18	2.31083	1.01071	5.28335	2.43099	5.6176
35	19	2.50483	1.10232	5.69178	2.27644	5.70209
35	20	2.71135	1.1997	6.12774	2.13112	5.77822
35	21	2.93213	1.30359	6.59517	1.99391	5.84641
35	22	3.16928	1.4149	7.09898	1.8638	5.9069
35	23	3.42541	1.53474	7.64525	1.73987	5.95978
35	24	3.70385	1.66451	8.24176	1.62126	6.00489
35	25	4.00884	1.80599	8.8986	1.50713	6.04183
35	26	4.346	1.96149	9.62924	1.39665	6.06984
35	27	4.7229	2.13408	10.4522	1.28896	6.08763
35	28	5.1502	2.32799	11.3938	1.18308	6.09308
35	29	5.64348	2.54924	12.4935	1.07783	6.08273
35	30	6.22691	2.80686	13.8142	0.971686	6.05061
35	31	6.94097	3.11529	15.4647	0.862374	5.98572
35	32	7.86155	3.49971	17.6597	0.746073	5.86529
35	33	9.15904	4.01032	20.918	0.614948	5.63234
35	34	11.3771	4.76832	27.1456	0.446509	5.07998
36	0	0	0	0.282213	10.6303	0
36	1	0.0901468	0.0113262	0.71749	9.904	0.892814
36	2	0.182907	0.039076	0.856151	8.8163	1.61256
36	3	0.278436	0.0743824	1.04227	7.91877	2.20487
36	4	0.376906	0.114355	1.24225	7.1652	2.70061
36	5	0.478502	0.157791	1.45106	6.52323	3.12138
36	6	0.583429	0.204112	1.66766	5.96948	3.48277
36	7	0.691914	0.253032	1.89204	5.48668	3.79631
36	8	0.804206	0.304418	2.12454	5.06175	4.07069
36	9	0.920583	0.358236	2.36568	4.68464	4.31259
36	10	1.04135	0.414514	2.61611	4.34746	4.52724
36	11	1.16686	0.473327	2.87657	4.04398	4.71875
36	12	1.29749	0.534794	3.1479	3.76915	4.89043
36	13	1.43368	0.599067	3.43106	3.51888	5.04495
36	14	1.57592	0.666336	3.72716	3.2898	5.18447
36	15	1.72479	0.736828	4.03743	3.07909	5.31078
36	16	1.88092	0.810813	4.36334	2.88441	5.42534
36	17	2.04506	0.888607	4.70653	2.70377	5.52936
36	18	2.21807	0.970583	5.06895	2.53545	5.6238
36	19	2.40098	1.05718	5.4529	2.37798	5.70948
36	20	2.59498	1.14892	5.86109	2.23008	5.78702
36	21	2.8015	1.24642	6.29678	2.09063	5.85689
36	22	3.02228	1.35042	6.76393	1.9586	5.91943
36	23	3.25942	1.46184	7.26743	1.83309	5.9748
36	24	3.51556	1.5818	7.81335	1.71325	6.02302
36	25	3.794	1.71169	8.40948	1.59829	6.06389
36	26	4.09899	1.85329	9.0659	1.48743	6.09695
36	27	4.43614	2.00891	9.79604	1.37989	6.12139
36	28	4.81305	2.18163	10.6184	1.27484	6.13588
36	29	5.24035	2.37569	11.5593	1.17135	6.1383
36	30	5.73363	2.5971	12.6581	1.06828	6.12512
36	31	6.31706	2.85493	13.9777	0.964116	6.09038
36	32	7.03112	3.1636	15.6267	0.856623	6.02302
36	33	7.9517	3.54835	17.8194	0.74201	5.90024
36	34	9.24919	4.05944	21.0737	0.612478	5.66492
36	35	11.4673	4.81825	27.2917	0.445583	5.10962
37	0	0	0	0.274585	10.9256	0
37	1	0.0876767	0.0110159	0.697828	10.1831	0.892817
37	2	0.177824	0.0379903	0.832349	9.06844	1.61258
37	3	0.270584	0.0722858	1.01286	8.14879	2.20493
37	4	0.366113	0.111084	1.20665	7.37675	2.70072
37	5	0.464582	0.153207	1.40879	6.71912	3.12158
37	6	0.566178	0.198087	1.61827	6.15194	3.4831
37	7	0.671106	0.245437	1.83502	5.65751	3.79679
37	8	0.779591	0.295124	2.05935	5.22242	4.07135
37	9	0.891883	0.347101	2.29171	4.83637	4.31347
37	10	1.00826	0.401388	2.53268	4.49128	4.52838
37	11	1.12903	0.458045	2.78292	4.18076	4.72019
37	12	1.25453	0.517174	3.04319	3.89964	4.89223
37	13	1.38517	0.578906	3.31432	3.64372	5.04715
37	14	1.52136	0.643407	3.5973	3.40956	5.18715
37	15	1.6636	0.710873	3.8932	3.19428	5.31402
37	16	1.81247	0.78154	4.20328	2.99549	5.42922
37	17	1.96859	0.855681	4.52898	2.81113	5.53397
37	18	2.13273	0.933616	4.87197	2.63947	5.62928
37	19	2.30575	1.01572	5.23418	2.47901	5.71597
37	20	2.48865	1.10244	5.61791	2.32845	5.79471
37	21	2.68265	1.19429	6.02586	2.18664	5.866
37	22	2.88918	1.2919	6.4613	2.05257	5.93024
37	23	3.10995	1.39601	6.92818	1.92533	5.98767
37	24	3.3471	1.50754	7.43138	1.80407	6.03841
37	25	3.60324	1.6276	7.97699	1.68804	6.0824
37	26	3.88167	1.75759	8.57275	1.57648	6.11939
37	27	4.18667	1.8993	9.22875	1.46869	6.1489
37	28	4.52382	2.05504	9.95842	1.36391	6.17007
37	29	4.90072	2.22789	10.7802	1.26135	6.18154
37	30	5.32802	2.42208	11.7204	1.16012	6.18116
37	31	5.82131	2.64366	12.8184	1.05911	6.1654
37	32	6.40474	2.90167	14.1369	0.956828	6.12823
37	33	7.1188	3.21058	15.7845	0.851072	6.0586
37	34	8.03938	3.59565	17.9749	0.738074	5.93366
37	35	9.33687	4.1072	21.2254	0.610073	5.69617
37	36	11.5549	4.86681	27.4341	0.444672	5.13816
38	0	0	0	0.267359	11.2208	0
38	1	0.0853384	0.0107221	0.679215	10.4621	0.892819
38	2	0.173015	0.0369634	0.809835	9.32057	1.6126
38	3	0.263162	0.0703042	0.985065	8.3788	2.20498
38	4	0.355922	0.107994	1.17303	7.58828	2.70083
38	5	0.451452	0.148882	1.36893	6.91497	3.12178
38	6	0.549921	0.192408	1.57173	6.33436	3.4834
38	7	0.651517	0.238287	1.78136	5.82828	3.79722
38	8	0.756444	0.286382	1.99806	5.38302	4.07195
38	9	0.864929	0.336641	2.22226	4.98801	4.31427
38	10	0.977221	0.389072	2.45446	4.63499	4.52941
38	11	1.0936	0.443727	2.69525	4.3174	4.7215
38	12	1.21437	0.500689	2.94532	4.02996	4.89385
38	13	1.33987	0.560073	3.2054	3.76838	5.04915
38	14	1.4705	0.622025	3.47636	3.52911	5.18957
38	15	1.60669	0.686716	3.75915	3.30923	5.31692
38	16	1.74894	0.75435	4.05487	3.10627	5.43268
38	17	1.8978	0.825166	4.36477	2.91815	5.53809
38	18	2.05393	0.899442	4.69029	2.7431	5.63415
38	19	2.21807	0.977501	5.03308	2.57959	5.72172
38	20	2.39109	1.05972	5.39509	2.42629	5.80148
38	21	2.57399	1.14655	5.77861	2.28205	5.87398
38	22	2.76799	1.2385	6.18634	2.14583	5.93965
38	23	2.97452	1.33621	6.62154	2.01673	5.99879
38	24	3.19529	1.44041	7.08817	1.89391	6.0516
38	25	3.43244	1.55204	7.59108	1.77661	6.09811
38	26	3.68857	1.67219	8.13638	1.66412	6.13824
38	27	3.96701	1.80228	8.73179	1.55576	6.1717
38	28	4.272	1.9441	9.3874	1.45083	6.19795
38	29	4.60916	2.09995	10.1166	1.34865	6.21612
38	30	4.98606	2.27291	10.9379	1.24844	6.22482
38	31	5.41336	2.46724	11.8774	1.14935	6.22187
38	32	5.90665	2.68897	12.9746	1.05029	6.20371
38	33	6.49007	2.94717	14.2921	0.949806	6.16431
38	34	7.20413	3.2563	15.9382	0.845708	6.09259
38	35	8.12472	3.64168	18.1265	0.73426	5.96565
38	36	9.4222	4.15368	21.3733	0.607732	5.72617
38	37	11.6403	4.91407	27.5731	0.443775	5.16566
39	0	0	0	0.260504	11.5161	0
39	1	0.0831216	0.0104436	0.661569	10.7412	0.892822
39	2	0.16846	0.0359905	0.788507	9.57269	1.61262
39	3	0.256137	0.0684284	0.958754	8.6088	2.20503
39	4	0.346283	0.105072	1.14124	7.79978	2.70094
39	5	0.439044	0.144794	1.33126	7.1108	3.12195
39	6	0.534573	0.187045	1.5278	6.51673	3.48367
39	7	0.633042	0.231543	1.73075	5.999	3.79762
39	8	0.734638	0.278144	1.94033	5.54355	4.0725
39	9	0.839566	0.326795	2.15692	5.13957	4.31501
39	10	0.948051	0.377494	2.38096	4.7786	4.53036
39	11	1.06034	0.430282	2.613	4.45393	4.72269
39	12	1.17672	0.485231	2.85363	4.16015	4.89533
39	13	1.29749	0.542441	3.10352	3.89287	5.05095
39	14	1.42299	0.602037	3.36344	3.64847	5.19175
39	15	1.55363	0.664172	3.63422	3.42395	5.31954
39	16	1.68982	0.729024	3.91685	3.2168	5.43579
39	17	1.83206	0.796802	4.2124	3.02488	5.54177
39	18	1.98093	0.867747	4.52213	2.84639	5.63849
39	19	2.13705	0.942141	4.84747	2.67978	5.72683
39	20	2.30119	1.02031	5.19008	2.52368	5.80747
39	21	2.47421	1.10263	5.55191	2.37692	5.88101
39	22	2.65711	1.18955	5.93522	2.23848	5.94789
39	23	2.85111	1.2816	6.34274	2.10741	6.00848
39	24	3.05764	1.37939	6.77772	1.98291	6.06301
39	25	3.27841	1.48369	7.2441	1.86419	6.1116
39	26	3.51556	1.5954	7.74674	1.75058	6.15427
39	27	3.7717	1.71565	8.29174	1.6414	6.19087
39	28	4.05013	1.84583	8.88682	1.53602	6.22108
39	29	4.35512	1.98774	9.54205	1.43379	6.24435
39	30	4.69228	2.14369	10.2708	1.33405	6.25975
39	31	5.06918	2.31677	11.0916	1.23608	6.2659
39	32	5.49648	2.51123	12.0305	1.13901	6.26058
39	33	5.98977	2.7331	13.1269	1.04181	6.24021
39	34	6.5732	2.99147	14.4434	0.943035	6.19875
39	35	7.28726	3.30083	16.0881	0.840521	6.12509
39	36	8.20784	3.6865	18.2744	0.73056	5.99631
39	37	9.50533	4.19894	21.5176	0.60545	5.755
39	38	11.7234	4.96009	27.7088	0.442892	5.1922
40	0	0	0	0.253992	11.8114	0
40	1	0.081017	0.0101793	0.644817	11.0202	0.892824
40	2	0.164139	0.0350675	0.768274	9.82482	1.61263
40	3	0.249477	0.0666501	0.933813	8.83879	2.20507
40	4	0.337154	0.102304	1.11113	8.01127	2.70103
40	5	0.4273	0.140926	1.29562	7.3066	3.12211
40	6	0.520061	0.181975	1.48627	6.69907	3.48392
40	7	0.61559	0.22517	1.68296	6.16967	3.79799
40	8	0.714059	0.270369	1.88587	5.70402	4.07301
40	9	0.815655	0.317511	2.09534	5.29105	4.31568
40	10	0.920583	0.366589	2.31178	4.92212	4.53122
40	11	1.02907	0.417634	2.53566	4.59035	4.72378
40	12	1.14136	0.470708	2.76754	4.29021	4.89668
40	13	1.25774	0.525896	3.00801	4.01721	5.05259
40	14	1.37851	0.583311	3.25774	3.76765	5.19373
40	15	1.50401	0.643084	3.5175	3.53847	5.3219
40	16	1.63464	0.705374	3.78814	3.32709	5.4386
40	17	1.77083	0.770364	4.07061	3.13134	5.54508
40	18	1.91308	0.838265	4.366	2.94938	5.64239
40	19	2.06194	0.909324	4.67557	2.77961	5.73139
40	20	2.21807	0.983821	5.00074	2.62066	5.8128
40	21	2.38221	1.06209	5.34319	2.47133	5.88723
40	22	2.55522	1.1445	5.70483	2.33058	5.95516
40	23	2.73813	1.23151	6.08796	2.19748	6.01698
40	24	2.93213	1.32364	6.49528	2.07117	6.07295
40	25	3.13865	1.42151	6.93003	1.95093	6.12328
40	26	3.35943	1.52589	7.39618	1.83604	6.16804
40	27	3.59658	1.63768	7.89857	1.72586	6.20719
40	28	3.85271	1.75801	8.44328	1.61978	6.24055
40	29	4.13115	1.88828	9.03804	1.5172	6.26779
40	30	4.43614	2.03029	9.6929	1.41752	6.2883
40	31	4.7733	2.18633	10.4213	1.32009	6.30116
40	32	5.1502	2.35952	11.2415	1.22421	6.30495
40	33	5.5775	2.5541	12.1799	1.12908	6.29743
40	34	6.07078	2.77612	13.2755	1.03364	6.27502
40	35	6.65421	3.03465	14.591	0.936498	6.23166
40	36	7.36827	3.34422	16.2344	0.835503	6.15621
40	37	8.28885	3.73018	18.4187	0.726968	6.02574
40	38	9.58634	4.24304	21.6585	0.603227	5.78274
40	39	11.8044	5.00495	27.8413	0.442024	5.21783
41	0	0	0	0.247797	12.1067	0
41	1	0.0790164	0.00992791	0.628892	11.2993	0.892826
41	2	0.160033	0.0341907	0.749054	10.0769	1.61265
41	3	0.243155	0.0649619	0.910138	9.06877	2.20512
41	4	0.328493	0.0996779	1.08256	8.22274	2.70111
41	5	0.41617	0.137258	1.26184	7.50237	3.12226
41	6	0.506317	0.177172	1.44694	6.88137	3.48416
41	7	0.599077	0.21914	1.63774	6.34029	3.79832
41	8	0.694606	0.263018	1.83439	5.86443	4.07347
41	9	0.793076	0.308743	2.0372	5.44247	4.31629
41	10	0.894672	0.3563	2.24653	5.06556	4.53201
41	11	0.999599	0.405713	2.46282	4.72667	4.72477
41	12	1.10808	0.457035	2.68655	4.42016	4.8979
41	13	1.22038	0.510341	2.91828	4.14142	5.05409
41	14	1.33675	0.565727	3.1586	3.88668	5.19553
41	15	1.45752	0.623313	3.40819	3.65281	5.32405
41	16	1.58303	0.683236	3.66781	3.43718	5.44114
41	17	1.71366	0.745659	3.9383	3.23756	5.54808
41	18	1.84985	0.810768	4.22062	3.05208	5.6459
41	19	1.99209	0.878777	4.51587	2.87912	5.73548
41	20	2.14096	0.949935	4.82528	2.71727	5.81757
41	21	2.29709	1.02452	5.1503	2.56533	5.89278
41	22	2.46123	1.10288	5.49258	2.42221	5.96161
41	23	2.63424	1.18537	5.85405	2.28699	6.02448
41	24	2.81715	1.27246	6.237	2.15881	6.08169
41	25	3.01115	1.36466	6.64413	2.03692	6.13347
41	26	3.21767	1.46262	7.07868	1.92063	6.17997
41	27	3.43845	1.56707	7.5446	1.80931	6.22121
41	28	3.67559	1.67894	8.04674	1.70235	6.25714
41	29	3.93173	1.79935	8.59118	1.59918	6.28753
41	30	4.21017	1.9297	9.18563	1.49923	6.31203
41	31	4.51516	2.07178	9.84014	1.40194	6.33
41	32	4.85231	2.22793	10.5681	1.3067	6.34052
41	33	5.22922	2.40122	11.3879	1.21282	6.34212
41	34	5.65652	2.59591	12.3256	1.11952	6.33257
41	35	6.1498	2.81806	13.4206	1.02577	6.30827
41	36	6.73323	3.07676	14.7351	0.930183	6.26314
41	37	7.44729	3.38653	16.3772	0.830643	6.18604
41	38	8.36787	3.77277	18.5597	0.723481	6.05399
41	39	9.66536	4.28605	21.7961	0.601059	5.80945
41	40	11.8834	5.04868	27.9708	0.441169	5.2426
42	0	0	0	0.241897	12.402	0
42	1	0.0771122	0.00968868	0.613735	11.5783	0.892828
42	2	0.156129	0.0333566	0.730773	10.329	1.61266
42	3	0.237146	0.0633571	0.887635	9.29874	2.20515
42	4	0.320267	0.0971835	1.05544	8.43419	2.70119
42	5	0.405605	0.133777	1.22977	7.69812	3.1224
42	6	0.493282	0.172616	1.40964	7.06365	3.48437
42	7	0.583429	0.213425	1.59489	6.51088	3.79864
42	8	0.676189	0.256057	1.78566	6.02479	4.0739
42	9	0.771719	0.300447	1.98221	5.59382	4.31686
42	10	0.870188	0.346575	2.18489	5.20892	4.53274
42	11	0.971784	0.394458	2.39408	4.8629	4.72569
42	12	1.07671	0.44414	2.61023	4.54999	4.89903
42	13	1.1852	0.495687	2.83382	4.2655	5.05545
42	14	1.29749	0.549185	3.06541	4.00556	5.19717
42	15	1.41386	0.604737	3.30559	3.76698	5.326
42	16	1.53463	0.662467	3.55505	3.54707	5.44345
42	17	1.66014	0.722518	3.81453	3.34357	5.55079
42	18	1.79077	0.785056	4.08488	3.15454	5.64906
42	19	1.92696	0.850269	4.36707	2.97835	5.73917
42	20	2.06921	0.918374	4.66217	2.81357	5.82186
42	21	2.21807	0.989619	4.97145	2.65895	5.89775
42	22	2.3742	1.06429	5.29632	2.51342	5.96737
42	23	2.53834	1.14272	5.63844	2.37602	6.03114
42	24	2.71135	1.22529	5.99976	2.24589	6.0894
42	25	2.89426	1.31245	6.38253	2.12228	6.14243
42	26	3.08826	1.40473	6.78947	2.00449	6.19039
42	27	3.29478	1.50275	7.22383	1.89189	6.23338
42	28	3.51556	1.60727	7.68953	1.7839	6.27141
42	29	3.7527	1.71921	8.19143	1.67995	6.30437
42	30	4.00884	1.83969	8.73561	1.57952	6.33203
42	31	4.28728	1.97012	9.32976	1.48206	6.35399
42	32	4.59227	2.11229	9.98394	1.38703	6.36963
42	33	4.92942	2.26852	10.7115	1.29386	6.37796
42	34	5.30633	2.44191	11.5308	1.20188	6.37755
42	35	5.73363	2.63671	12.468	1.11031	6.36611
42	36	6.22691	2.85899	13.5623	1.01817	6.34006
42	37	6.81034	3.11785	14.8759	0.924078	6.29329
42	38	7.5244	3.42782	16.5168	0.825933	6.21465
42	39	8.44498	3.81432	18.6973	0.720091	6.08116
42	40	9.74247	4.32801	21.9306	0.598943	5.83519
42	41	11.9605	5.09136	28.0975	0.440328	5.26656
43	0	0	0	0.236271	12.6973	0
43	1	0.0752976	0.00946071	0.599292	11.8574	0.89283
43	2	0.15241	0.0325623	0.713362	10.5812	1.61267
43	3	0.231426	0.0618298	0.866218	9.5287	2.20519
43	4	0.312443	0.0948109	1.02964	8.64563	2.70127
43	5	0.395565	0.130469	1.1993	7.89385	3.12253
43	6	0.480903	0.168289	1.37423	7.24589	3.48457
43	7	0.56858	0.208	1.55424	6.68142	3.79892
43	8	0.658727	0.249457	1.73946	6.18511	4.07429
43	9	0.751487	0.292587	1.93014	5.74511	4.31738
43	10	0.847016	0.337369	2.12656	5.35221	4.53341
43	11	0.945485	0.383814	2.3291	4.99904	4.72652
43	12	1.04708	0.431958	2.53816	4.67973	4.90006
43	13	1.15201	0.481859	2.75417	4.38947	5.05671
43	14	1.26049	0.533593	2.97764	4.12432	5.19868
43	15	1.37279	0.58725	3.20909	3.881	5.32779
43	16	1.48916	0.642942	3.44915	3.65679	5.44556
43	17	1.60993	0.700796	3.69848	3.44937	5.55325
43	18	1.73544	0.760958	3.95783	3.25678	5.65194
43	19	1.86607	0.823595	4.22806	3.07733	5.74251
43	20	2.00226	0.8889	4.51012	2.90957	5.82572
43	21	2.1445	0.957089	4.80509	2.75225	5.90221
43	22	2.29337	1.02841	5.11423	2.60426	5.97252
43	23	2.4495	1.10316	5.43896	2.46462	6.03708
43	24	2.61364	1.18166	5.78094	2.33248	6.09626
43	25	2.78665	1.26429	6.1421	2.20708	6.15035
43	26	2.96956	1.35152	6.52471	2.0877	6.19955
43	27	3.16356	1.44386	6.93147	1.97373	6.24401
43	28	3.37008	1.54195	7.36564	1.86458	6.28379
43	29	3.59086	1.64654	7.83113	1.75971	6.31886
43	30	3.828	1.75854	8.33281	1.65859	6.3491
43	31	4.08414	1.87909	8.87673	1.56073	6.37424
43	32	4.36258	2.00959	9.4706	1.46562	6.39386
43	33	4.66757	2.15184	10.1244	1.37273	6.40733
43	34	5.00472	2.30816	10.8516	1.28152	6.41365
43	35	5.38163	2.48164	11.6705	1.19134	6.41135
43	36	5.80893	2.67655	12.6072	1.10144	6.39817
43	37	6.30221	2.89895	13.7008	1.01083	6.37049
43	38	6.88564	3.15796	15.0135	0.918171	6.32219
43	39	7.5997	3.46813	16.6532	0.821366	6.24214
43	40	8.52028	3.85489	18.832	0.716796	6.1073
43	41	9.81777	4.36897	22.0621	0.596879	5.86002
43	42	12.0358	5.13302	28.2215	0.4395	5.28975
44	0	0	0	0.230902	12.9926	0
44	1	0.0735665	0.00924322	0.585513	12.1364	0.892832
44	2	0.148864	0.031805	0.696763	10.8333	1.61268
44	3	0.225976	0.0603743	0.845811	9.75865	2.20522
44	4	0.304993	0.0925514	1.00507	8.85705	2.70134
44	5	0.38601	0.12732	1.17031	8.08956	3.12265
44	6	0.469131	0.164174	1.34055	7.4281	3.48475
44	7	0.55447	0.202846	1.51562	6.85194	3.79919
44	8	0.642146	0.243188	1.69561	6.34538	4.07466
44	9	0.732293	0.285129	1.88074	5.89635	4.31786
44	10	0.825053	0.328642	2.07129	5.49543	4.53402
44	11	0.920583	0.373732	2.26759	5.13511	4.7273
44	12	1.01905	0.420431	2.47	4.80938	4.90101
44	13	1.12065	0.468788	2.67893	4.51333	5.05786
44	14	1.22558	0.51887	2.89482	4.24295	5.20005
44	15	1.33406	0.570758	3.11816	3.99489	5.32942
44	16	1.44635	0.624552	3.3495	3.76636	5.44748
44	17	1.56273	0.680364	3.58944	3.555	5.5555
44	18	1.6835	0.738324	3.83865	3.35881	5.65455
44	19	1.809	0.798582	4.09788	3.17608	5.74554
44	20	1.93963	0.861307	4.36799	3.00532	5.82922
44	21	2.07583	0.926692	4.64993	2.84525	5.90624
44	22	2.21807	0.994956	4.94478	2.69475	5.97716
44	23	2.36694	1.06635	5.25379	2.55284	6.04241
44	24	2.52306	1.14116	5.57839	2.41864	6.10239
44	25	2.6872	1.21973	5.92022	2.29138	6.15739
44	26	2.86022	1.30243	6.28123	2.17035	6.20767
44	27	3.04312	1.38971	6.66369	2.05492	6.25338
44	28	3.23712	1.48211	7.07028	1.94451	6.29463
44	29	3.44365	1.58026	7.50426	1.83859	6.33146
44	30	3.66442	1.68491	7.96956	1.73665	6.3638
44	31	3.90157	1.79698	8.47102	1.63819	6.39152
44	32	4.15771	1.91759	9.01469	1.54276	6.41433
44	33	4.43614	2.04816	9.60829	1.44986	6.43179
44	34	4.74113	2.19048	10.2618	1.35901	6.44324
44	35	5.07829	2.34688	10.9886	1.26966	6.44769
44	36	5.45519	2.52045	11.8071	1.1812	6.44365
44	37	5.88249	2.71546	12.7432	1.09288	6.42885
44	38	6.37578	2.93799	13.8362	1.00374	6.39964
44	39	6.95921	3.19715	15.148	0.912451	6.34994
44	40	7.67326	3.5075	16.7866	0.816935	6.26856
44	41	8.59385	3.89452	18.9636	0.71359	6.13248
44	42	9.89134	4.40898	22.1907	0.594863	5.88399
44	43	12.1094	5.17372	28.3428	0.438685	5.31221
45	0	0	0	0.22577	13.2878	0
45	1	0.0719131	0.00903551	0.572353	12.4154	0.892833
45	2	0.14548	0.031082	0.680918	11.0854	1.61269
45	3	0.220777	0.0589858	0.826344	9.98859	2.20525
45	4	0.297889	0.0903972	0.981646	9.06846	2.7014
45	5	0.376906	0.124319	1.14269	8.28525	3.12276
45	6	0.457923	0.160256	1.30849	7.61029	3.48493
45	7	0.541044	0.197941	1.47887	7.02241	3.79944
45	8	0.626383	0.237228	1.65392	6.5056	4.075
45	9	0.714059	0.278043	1.83382	6.04754	4.31831
45	10	0.804206	0.320356	2.01884	5.6386	4.53459
45	11	0.896966	0.36417	2.20927	5.27111	4.72801
45	12	0.992496	0.409508	2.40545	4.93895	4.90189
45	13	1.09097	0.456413	2.60774	4.6371	5.05892
45	14	1.19256	0.504946	2.81654	4.36147	5.20132
45	15	1.29749	0.555178	3.03232	4.10865	5.33092
45	16	1.40597	0.607198	3.25555	3.87578	5.44924
45	17	1.51827	0.661107	3.48677	3.66047	5.55756
45	18	1.63464	0.717022	3.7266	3.46066	5.65694
45	19	1.75541	0.775076	3.9757	3.27462	5.7483
45	20	1.88092	0.835418	4.23482	3.10083	5.8324
45	21	2.01155	0.898221	4.50482	2.93798	5.9099
45	22	2.14774	0.963678	4.78664	2.78495	5.98134
45	23	2.28998	1.03201	5.08138	2.64072	6.04721
45	24	2.43885	1.10347	5.39026	2.50441	6.10788
45	25	2.59498	1.17834	5.71473	2.37524	6.16369
45	26	2.75912	1.25696	6.05644	2.25249	6.21489
45	27	2.93213	1.33972	6.4173	2.13554	6.26167
45	28	3.11504	1.42706	6.79961	2.02379	6.30418
45	29	3.30904	1.51952	7.20604	1.91672	6.34248
45	30	3.51556	1.61772	7.63985	1.81382	6.37659
45	31	3.73634	1.72243	8.10495	1.71463	6.40642
45	32	3.97348	1.83456	8.6062	1.61868	6.43181
45	33	4.22962	1.95523	9.14964	1.52554	6.45246
45	34	4.50806	2.08587	9.74297	1.43475	6.46791
45	35	4.81305	2.22826	10.3962	1.34582	6.4775
45	36	5.1502	2.38473	11.1227	1.25824	6.48021
45	37	5.52711	2.55839	11.9407	1.17142	6.47455
45	38	5.95441	2.7535	12.8763	1.08461	6.45822
45	39	6.44769	2.97615	13.9686	0.996886	6.42761
45	40	7.03112	3.23545	15.2797	0.906909	6.37659
45	41	7.74518	3.54598	16.9171	0.812632	6.29398
45	42	8.66576	3.93325	19.0925	0.71047	6.15676
45	43	9.96325	4.44808	22.3167	0.592895	5.90716
45	44	12.1813	5.2135	28.4616	0.437883	5.33399
